# Supplementary material for: Analysis of proto-type Tarim Basin in the late Precambrian and the dynamic mechanism of its evolution
Source: PLoS One. 2023 Jun 7;18(6):e0286849. doi: 10.1371/journal.pone.0286849 (PMC10246823; doi:10.1371/journal.pone.0286849)
Supplement: S2 File — (ZIP) [file pone.0286849.s002.zip]

Archive with 22 entries (21 files):
- 10 balanced geological transects this study restored/
- __MACOSX/._10 balanced geological transects this study restored
- 10 balanced geological transects this study restored/NS16.jpg
- __MACOSX/10 balanced geological transects this study restored/._NS16.jpg
- 10 balanced geological transects this study restored/NS13.jpg
- __MACOSX/10 balanced geological transects this study restored/._NS13.jpg
- 10 balanced geological transects this study restored/NS05.jpg
- __MACOSX/10 balanced geological transects this study restored/._NS05.jpg
- 10 balanced geological transects this study restored/NS11.jpg
- __MACOSX/10 balanced geological transects this study restored/._NS11.jpg
- 10 balanced geological transects this study restored/NS16+EW17+NS23.jpg
- __MACOSX/10 balanced geological transects this study restored/._NS16+EW17+NS23.jpg
- 10 balanced geological transects this study restored/NS08+EW09+NS20.jpg
- __MACOSX/10 balanced geological transects this study restored/._NS08+EW09+NS20.jpg
- 10 balanced geological transects this study restored/NS08.jpg
- __MACOSX/10 balanced geological transects this study restored/._NS08.jpg
- 10 balanced geological transects this study restored/NS21.jpg
- __MACOSX/10 balanced geological transects this study restored/._NS21.jpg
- 10 balanced geological transects this study restored/EW03.jpg
- __MACOSX/10 balanced geological transects this study restored/._EW03.jpg
- 10 balanced geological transects this study restored/NS19.jpg
- __MACOSX/10 balanced geological transects this study restored/._NS19.jpg
