# Supplementary material for: Analysis of proto-type Tarim Basin in the late Precambrian and the dynamic mechanism of its evolution
Source: PLoS One. 2023 Jun 7;18(6):e0286849. doi: 10.1371/journal.pone.0286849 (PMC10246823; doi:10.1371/journal.pone.0286849)
Supplement: S3 File — (ZIP) [file pone.0286849.s003.zip]

Archive with 44 entries (43 files):
- 20 balanced geological transects from Tarim Oilfield Company/
- __MACOSX/._20 balanced geological transects from Tarim Oilfield Company
- 20 balanced geological transects from Tarim Oilfield Company/8.png
- __MACOSX/20 balanced geological transects from Tarim Oilfield Company/._8.png
- 20 balanced geological transects from Tarim Oilfield Company/9.png
- __MACOSX/20 balanced geological transects from Tarim Oilfield Company/._9.png
- 20 balanced geological transects from Tarim Oilfield Company/14.png
- __MACOSX/20 balanced geological transects from Tarim Oilfield Company/._14.png
- 20 balanced geological transects from Tarim Oilfield Company/15.png
- __MACOSX/20 balanced geological transects from Tarim Oilfield Company/._15.png
- 20 balanced geological transects from Tarim Oilfield Company/17.png
- __MACOSX/20 balanced geological transects from Tarim Oilfield Company/._17.png
- 20 balanced geological transects from Tarim Oilfield Company/16.png
- __MACOSX/20 balanced geological transects from Tarim Oilfield Company/._16.png
- 20 balanced geological transects from Tarim Oilfield Company/12.png
- __MACOSX/20 balanced geological transects from Tarim Oilfield Company/._12.png
- 20 balanced geological transects from Tarim Oilfield Company/13.png
- __MACOSX/20 balanced geological transects from Tarim Oilfield Company/._13.png
- 20 balanced geological transects from Tarim Oilfield Company/11.png
- __MACOSX/20 balanced geological transects from Tarim Oilfield Company/._11.png
- 20 balanced geological transects from Tarim Oilfield Company/10.png
- __MACOSX/20 balanced geological transects from Tarim Oilfield Company/._10.png
- 20 balanced geological transects from Tarim Oilfield Company/20.png
- __MACOSX/20 balanced geological transects from Tarim Oilfield Company/._20.png
- 20 balanced geological transects from Tarim Oilfield Company/18.png
- __MACOSX/20 balanced geological transects from Tarim Oilfield Company/._18.png
- 20 balanced geological transects from Tarim Oilfield Company/19.png
- __MACOSX/20 balanced geological transects from Tarim Oilfield Company/._19.png
- 20 balanced geological transects from Tarim Oilfield Company/4.png
- __MACOSX/20 balanced geological transects from Tarim Oilfield Company/._4.png
- 20 balanced geological transects from Tarim Oilfield Company/5.png
- __MACOSX/20 balanced geological transects from Tarim Oilfield Company/._5.png
- 20 balanced geological transects from Tarim Oilfield Company/7.png
- __MACOSX/20 balanced geological transects from Tarim Oilfield Company/._7.png
- 20 balanced geological transects from Tarim Oilfield Company/6.png
- __MACOSX/20 balanced geological transects from Tarim Oilfield Company/._6.png
- 20 balanced geological transects from Tarim Oilfield Company/2.png
- __MACOSX/20 balanced geological transects from Tarim Oilfield Company/._2.png
- 20 balanced geological transects from Tarim Oilfield Company/Distribution of the 20 survey lines.png
- __MACOSX/20 balanced geological transects from Tarim Oilfield Company/._Distribution of the 20 survey lines.png
- 20 balanced geological transects from Tarim Oilfield Company/3.png
- __MACOSX/20 balanced geological transects from Tarim Oilfield Company/._3.png
- 20 balanced geological transects from Tarim Oilfield Company/1.png
- __MACOSX/20 balanced geological transects from Tarim Oilfield Company/._1.png
