# Supplementary material for: Analysis of proto-type Tarim Basin in the late Precambrian and the dynamic mechanism of its evolution
Source: PLoS One. 2023 Jun 7;18(6):e0286849. doi: 10.1371/journal.pone.0286849 (PMC10246823; doi:10.1371/journal.pone.0286849)
Supplement: S4 File — (ZIP) [file pone.0286849.s004.zip]

Archive with 34 entries (31 files):
- 10 seismic profiles this study chose to restore the balanced geological transects/
- __MACOSX/._10 seismic profiles this study chose to restore the balanced geological transects
- 10 seismic profiles this study chose to restore the balanced geological transects/NS16.jpg
- __MACOSX/10 seismic profiles this study chose to restore the balanced geological transects/._NS16.jpg
- 10 seismic profiles this study chose to restore the balanced geological transects/NS13.jpg
- __MACOSX/10 seismic profiles this study chose to restore the balanced geological transects/._NS13.jpg
- 10 seismic profiles this study chose to restore the balanced geological transects/NS05.jpg
- __MACOSX/10 seismic profiles this study chose to restore the balanced geological transects/._NS05.jpg
- 10 seismic profiles this study chose to restore the balanced geological transects/NS11.jpg
- __MACOSX/10 seismic profiles this study chose to restore the balanced geological transects/._NS11.jpg
- 10 seismic profiles this study chose to restore the balanced geological transects/NS16+EW17+NS23/
- __MACOSX/10 seismic profiles this study chose to restore the balanced geological transects/._NS16+EW17+NS23
- 10 seismic profiles this study chose to restore the balanced geological transects/NS08.jpg
- __MACOSX/10 seismic profiles this study chose to restore the balanced geological transects/._NS08.jpg
- 10 seismic profiles this study chose to restore the balanced geological transects/NS21.jpg
- __MACOSX/10 seismic profiles this study chose to restore the balanced geological transects/._NS21.jpg
- 10 seismic profiles this study chose to restore the balanced geological transects/NS08+EW09+NS20/
- __MACOSX/10 seismic profiles this study chose to restore the balanced geological transects/._NS08+EW09+NS20
- 10 seismic profiles this study chose to restore the balanced geological transects/EW03.jpg
- __MACOSX/10 seismic profiles this study chose to restore the balanced geological transects/._EW03.jpg
- 10 seismic profiles this study chose to restore the balanced geological transects/NS19.jpg
- __MACOSX/10 seismic profiles this study chose to restore the balanced geological transects/._NS19.jpg
- 10 seismic profiles this study chose to restore the balanced geological transects/NS16+EW17+NS23/NS16.jpg
- __MACOSX/10 seismic profiles this study chose to restore the balanced geological transects/NS16+EW17+NS23/._NS16.jpg
- 10 seismic profiles this study chose to restore the balanced geological transects/NS16+EW17+NS23/NS23.jpg
- __MACOSX/10 seismic profiles this study chose to restore the balanced geological transects/NS16+EW17+NS23/._NS23.jpg
- 10 seismic profiles this study chose to restore the balanced geological transects/NS16+EW17+NS23/EW17.jpg
- __MACOSX/10 seismic profiles this study chose to restore the balanced geological transects/NS16+EW17+NS23/._EW17.jpg
- 10 seismic profiles this study chose to restore the balanced geological transects/NS08+EW09+NS20/EW09.jpg
- __MACOSX/10 seismic profiles this study chose to restore the balanced geological transects/NS08+EW09+NS20/._EW09.jpg
- 10 seismic profiles this study chose to restore the balanced geological transects/NS08+EW09+NS20/NS20.jpg
- __MACOSX/10 seismic profiles this study chose to restore the balanced geological transects/NS08+EW09+NS20/._NS20.jpg
- 10 seismic profiles this study chose to restore the balanced geological transects/NS08+EW09+NS20/NS08.jpg
- __MACOSX/10 seismic profiles this study chose to restore the balanced geological transects/NS08+EW09+NS20/._NS08.jpg
